# Supplementary material for: A reduced-dimensional polar hybrid perovskite for self-powered broad-spectrum photodetection
Source: Chem Sci. 2021 Jan 4;12(8):3050–4. doi: 10.1039/d0sc06112c (PMC8179401; doi:10.1039/d0sc06112c)
Supplement: SC-012-D0SC06112C-s002 [file SC-012-D0SC06112C-s002.cif]

# Electronic Supplementary Material (ESI) for Chemical Science.
# This journal is © The Royal Society of Chemistry 2021

####################################################################### 
# 
# This file contains crystal structure data downloaded from the 
# Cambridge Structural Database (CSD) hosted by the Cambridge 
# Crystallographic Data Centre (CCDC).
# 
# Full information about CCDC data access policies and citation 
# guidelines are available at http://www.ccdc.cam.ac.uk/access/V1 
# 
# Audit and citation data items may have been added by the CCDC. 
# Please retain this information to preserve the provenance of 
# this file and to allow appropriate attribution of the data. 
# 
#######################################################################

data_a
_database_code_depnum_ccdc_archive 'CCDC 2033297'
loop_
_audit_author_name
_audit_author_address
lidong
;FJRISM
China
;
_audit_update_record             
;
2020-09-22 deposited with the CCDC.	2021-01-04 downloaded from the CCDC.
;
_audit_creation_date             2020-08-19
_audit_creation_method           
;
Olex2 1.2
(compiled 2018.05.29 svn.r3508 for OlexSys, GUI svn.r5506)
;
_shelx_SHELXL_version_number     2014/7
_chemical_name_common            ?
_chemical_name_systematic        ?
_chemical_formula_moiety         '0.5(I20 Pb6), C2 H12 N2, C8 H22 I2 N2'
_chemical_formula_sum            'C10 H34 I12 N4 Pb3'
_chemical_formula_weight         2354.78
_chemical_melting_point          ?
loop_
_atom_type_symbol
_atom_type_description
_atom_type_scat_dispersion_real
_atom_type_scat_dispersion_imag
_atom_type_scat_source
C C 0.0033 0.0016 'International Tables Vol C Tables 4.2.6.8 and 6.1.1.4'
H H 0.0000 0.0000 'International Tables Vol C Tables 4.2.6.8 and 6.1.1.4'
I I -0.4742 1.8119 'International Tables Vol C Tables 4.2.6.8 and 6.1.1.4'
N N 0.0061 0.0033 'International Tables Vol C Tables 4.2.6.8 and 6.1.1.4'
Pb Pb -3.3944 10.1111 'International Tables Vol C Tables 4.2.6.8 and 6.1.1.4'

_shelx_space_group_comment       
;
The symmetry employed for this shelxl refinement is uniquely defined
by the following loop, which should always be used as a source of
symmetry information in preference to the above space-group names.
They are only intended as comments.
;
_space_group_crystal_system      monoclinic
_space_group_IT_number           12
_space_group_name_H-M_alt        'C 1 2/m 1'
_space_group_name_Hall           '-C 2y'
loop_
_space_group_symop_operation_xyz
'x, y, z'
'-x, y, -z'
'x+1/2, y+1/2, z'
'-x+1/2, y+1/2, -z'
'-x, -y, -z'
'x, -y, z'
'-x+1/2, -y+1/2, -z'
'x+1/2, -y+1/2, z'

_cell_length_a                   8.909(2)
_cell_length_b                   9.012(3)
_cell_length_c                   27.896(8)
_cell_angle_alpha                90
_cell_angle_beta                 92.832(10)
_cell_angle_gamma                90
_cell_volume                     2237.1(11)
_cell_formula_units_Z            2
_cell_measurement_reflns_used    8253
_cell_measurement_temperature    385(2)
_cell_measurement_theta_max      27.76
_cell_measurement_theta_min      2.37
_shelx_estimated_absorpt_T_max   ?
_shelx_estimated_absorpt_T_min   ?
_exptl_absorpt_coefficient_mu    19.550
_exptl_absorpt_correction_T_max  ?
_exptl_absorpt_correction_T_min  ?
_exptl_absorpt_correction_type   none
_exptl_absorpt_process_details   ?
_exptl_absorpt_special_details   ?
_exptl_crystal_colour            yellow
_exptl_crystal_colour_primary    yellow
_exptl_crystal_density_diffrn    3.496
_exptl_crystal_density_meas      ?
_exptl_crystal_density_method    ?
_exptl_crystal_description       plate
_exptl_crystal_F_000             2008
_exptl_crystal_size_max          ?
_exptl_crystal_size_mid          ?
_exptl_crystal_size_min          ?
_exptl_transmission_factor_max   ?
_exptl_transmission_factor_min   ?
_diffrn_reflns_av_R_equivalents  0.0814
_diffrn_reflns_av_unetI/netI     0.0495
_diffrn_reflns_Laue_measured_fraction_full 0.997
_diffrn_reflns_Laue_measured_fraction_max 0.997
_diffrn_reflns_limit_h_max       9
_diffrn_reflns_limit_h_min       -10
_diffrn_reflns_limit_k_max       10
_diffrn_reflns_limit_k_min       -10
_diffrn_reflns_limit_l_max       33
_diffrn_reflns_limit_l_min       -33
_diffrn_reflns_number            17421
_diffrn_reflns_point_group_measured_fraction_full 0.997
_diffrn_reflns_point_group_measured_fraction_max 0.997
_diffrn_reflns_theta_full        24.991
_diffrn_reflns_theta_max         24.991
_diffrn_reflns_theta_min         2.193
_diffrn_ambient_temperature      385.05
_diffrn_detector_area_resol_mean ?
_diffrn_measured_fraction_theta_full 0.997
_diffrn_measured_fraction_theta_max 0.997
_diffrn_measurement_device_type  'Bruker APEX-II CCD'
_diffrn_measurement_method       '\f and \w scans'
_diffrn_radiation_type           MoK\a
_diffrn_radiation_wavelength     0.71073
_diffrn_source                   ?
_diffrn_standards_number         0
_reflns_Friedel_coverage         0.000
_reflns_Friedel_fraction_full    .
_reflns_Friedel_fraction_max     .
_reflns_number_gt                1684
_reflns_number_total             2111
_reflns_special_details          
;
 Reflections were merged by SHELXL according to the crystal
 class for the calculation of statistics and refinement.
 
 _reflns_Friedel_fraction is defined as the number of unique
 Friedel pairs measured divided by the number that would be
 possible theoretically, ignoring centric projections and
 systematic absences.
;
_reflns_threshold_expression     'I > 2\s(I)'
_computing_cell_refinement       ?
_computing_data_collection       ?
_computing_data_reduction        ?
_computing_molecular_graphics    'Olex2 (Dolomanov et al., 2009)'
_computing_publication_material  'Olex2 (Dolomanov et al., 2009)'
_computing_structure_refinement  'olex2.refine (Bourhis et al., 2015)'
_computing_structure_solution    'olex2.solve (Bourhis et al., 2015)'
_refine_diff_density_max         6.355
_refine_diff_density_min         -3.712
_refine_diff_density_rms         0.460
_refine_ls_extinction_coef       .
_refine_ls_extinction_method     none
_refine_ls_goodness_of_fit_ref   1.068
_refine_ls_hydrogen_treatment    constr
_refine_ls_matrix_type           full
_refine_ls_number_parameters     98
_refine_ls_number_reflns         2111
_refine_ls_number_restraints     62
_refine_ls_R_factor_all          0.1099
_refine_ls_R_factor_gt           0.0948
_refine_ls_restrained_S_all      1.053
_refine_ls_shift/su_max          0.000
_refine_ls_shift/su_mean         0.000
_refine_ls_structure_factor_coef Fsqd
_refine_ls_weighting_details     
'w=1/[\s^2^(Fo^2^)+(0.1452P)^2^+146.3748P] where P=(Fo^2^+2Fc^2^)/3'
_refine_ls_weighting_scheme      calc
_refine_ls_wR_factor_gt          0.2620
_refine_ls_wR_factor_ref         0.2731
_refine_special_details          ?
_olex2_refinement_description    
;
1. Others
 Fixed Sof: H6C(0.5) H6D(0.5) H6E(0.5) H8A(0.5) H8B(0.5) H8C(0.5) H5A(0.5)
 H5B(0.5) H5C(0.5) C6(0.5) H6A(0.5) H6B(0.5) C15(0.5) H15A(0.5) H15B(0.5)
 H27A(0.5) H27B(0.5) H60A(0.5) H60B(0.5) I29(0.5)
 Fixed U11: Pb00(0.047846) Pb1(0.051974) I003(0.087806) I004(0.115715)
 I005(0.171714) I006(0.218042) N6(0.410025) C8(0.41103) N5(0.713406)
 C6(0.727327) C15(0.730745) C27(0.73204) C60(0.732263) I29(0.2829)
 Fixed U12: Pb00(0) Pb1(0) I003(0.048207) I004(-0.078194) I005(0) I006(0)
 N6(0) C8(0) N5(0) C6(0.000148) C15(0.002151) C27(0) C60(0) I29(-0.054264)
 Fixed U13: Pb00(0.001482) Pb1(0.000085) I003(-0.002739) I004(0.000477)
 I005(0.006278) I006(0.00393) N6(-0.000257) C8(-0.000307) N5(-0.141744) C6(-
 0.150706) C15(-0.155008) C27(-0.168172) C60(-0.160409) I29(-0.015491)
 Fixed U22: Pb00(0.043) Pb1(0.046) I003(0.082) I004(0.108) I005(0.269)
 I006(0.474) N6(0.41) C8(0.411) N5(0.271) C6(0.279) C15(0.284) C27(0.284)
 C60(0.288) I29(0.244)
 Fixed U23: Pb00(0) Pb1(0) I003(-0.003) I004(0.002) I005(0) I006(0) N6(0)
 C8(0) N5(0) C6(-0.003) C15(-0.003) C27(0) C60(0) I29(0.004)
 Fixed U33: Pb00(0.051) Pb1(0.059) I003(0.278) I004(0.213) I005(0.035)
 I006(0.042) N6(0.41) C8(0.411) N5(0.133) C6(0.132) C15(0.138) C27(0.141)
 C60(0.146) I29(0.131)
 Fixed Uiso: Pb00(0.047) Pb1(0.052) I003(0.15) I004(0.145) I005(0.159)
 I006(0.245) N6(0.41) H6C(0.492) H6D(0.492) H6E(0.492) C8(0.411) H8A(0.616)
 H8B(0.616) H8C(0.616) N5(0.372) H5A(0.447) H5B(0.447) H5C(0.447) C6(0.379)
 H6A(0.455) H6B(0.455) C15(0.384) H15A(0.461) H15B(0.461) C27(0.385)
 H27A(0.462) H27B(0.462) C60(0.389) H60A(0.466) H60B(0.466) I29(0.22)
 Fixed X: Pb00(0.5) I004(0.25) H6C(0.593) H6D(0.5182) H6E(0.5368) H8A(0.2955)
 H8B(0.3514) H8C(0.3778) H5A(0.4954) H5B(0.367) H5C(0.518) H6A(0.5776)
 H6B(0.4547) H15A(0.4292) H15B(0.3145) H27A(0.4127) H27B(0.2943) H60A(0.2555)
 H60B(0.1633)
 Fixed Y: Pb00(0.5) Pb1(0.5) I004(0.25) I005(0.5) I006(0.5) N6(0) H6C(0.0223)
 H6D(0.0671) H6E(-0.0894) C8(0) H8A(-0.0316) H8B(0.0983) H8C(-0.0668) N5(0)
 H5A(-0.0826) H5B(0.0153) H5C(0.0765) H6A(0.0068) H6B(-0.1177) H15A(0.1502)
 H15B(0.1427) C27(0) H27A(-0.0206) H27B(0.1018) C60(0) H60A(-0.1018)
 H60B(0.0443)
 Fixed Z: Pb00(0.5) I004(0.5) H6C(0.4064) H6D(0.3613) H6E(0.3725) H8A(0.385)
 H8B(0.4187) H8C(0.4347) H5A(0.2064) H5B(0.1984) H5C(0.2025) H6A(0.1308)
 H6B(0.1297) H15A(0.0914) H15B(0.1322) H27A(0.0273) H27B(0.0153) H60A(0.0883)
 H60B(0.0789)
;
_atom_sites_solution_hydrogens   geom
_atom_sites_solution_primary     iterative
_atom_sites_solution_secondary   ?
loop_
_atom_site_label
_atom_site_type_symbol
_atom_site_fract_x
_atom_site_fract_y
_atom_site_fract_z
_atom_site_U_iso_or_equiv
_atom_site_adp_type
_atom_site_occupancy
_atom_site_site_symmetry_order
_atom_site_calc_flag
_atom_site_refinement_flags_posn
_atom_site_refinement_flags_adp
_atom_site_refinement_flags_occupancy
_atom_site_disorder_assembly
_atom_site_disorder_group
Pb00 Pb 0.5000 0.5000 0.5000 0.047 Uani 1 4 d S T P . .
Pb1 Pb 0.53713(2) 0.5000 0.73152(2) 0.052 Uani 1 2 d S T P . .
I003 I 0.28402(2) 0.74737(2) 0.72876(2) 0.150 Uani 1 1 d . . . . .
I004 I 0.2500 0.2500 0.5000 0.145 Uani 1 2 d S T P . .
I005 I 0.51790(2) 0.5000 0.61365(2) 0.159 Uani 1 2 d DS T P . .
I006 I 0.56463(2) 0.5000 0.84054(2) 0.245 Uani 1 2 d S T P . .
N6 N 0.52004(2) 0.0000 0.38470(2) 0.410 Uani 1 2 d DS TU P . .
H6C H 0.5930 0.0223 0.4064 0.492 Uiso 0.5 1 calc GR . . A -1
H6D H 0.5182 0.0671 0.3613 0.492 Uiso 0.5 1 calc GR . . A -1
H6E H 0.5368 -0.0894 0.3725 0.492 Uiso 0.5 1 calc GR . . A -1
C8 C 0.37315(2) 0.0000 0.40782(2) 0.411 Uani 1 2 d DS TU P . .
H8A H 0.2955 -0.0316 0.3850 0.616 Uiso 0.5 1 calc GR . . B -1
H8B H 0.3514 0.0983 0.4187 0.616 Uiso 0.5 1 calc GR . . B -1
H8C H 0.3778 -0.0668 0.4347 0.616 Uiso 0.5 1 calc GR . . B -1
N5 N 0.46264(2) 0.0000 0.19192(2) 0.372 Uani 1 2 d DS TU P . .
H5A H 0.4954 -0.0826 0.2064 0.447 Uiso 0.5 1 calc GR . . C -1
H5B H 0.3670 0.0153 0.1984 0.447 Uiso 0.5 1 calc GR . . C -1
H5C H 0.5180 0.0765 0.2025 0.447 Uiso 0.5 1 calc GR . . C -1
C6 C 0.47524(2) -0.01554(2) 0.13877(2) 0.379 Uani 0.5 1 d D U . D -1
H6A H 0.5776 0.0068 0.1308 0.455 Uiso 0.5 1 calc R . . D -1
H6B H 0.4547 -0.1177 0.1297 0.455 Uiso 0.5 1 calc R . . D -1
C15 C 0.37078(2) 0.08318(2) 0.11030(2) 0.384 Uani 0.5 1 d D U . D -1
H15A H 0.4292 0.1502 0.0914 0.461 Uiso 0.5 1 calc R . . D -1
H15B H 0.3145 0.1427 0.1322 0.461 Uiso 0.5 1 calc R . . D -1
C27 C 0.30573(2) 0.0000 0.02615(2) 0.385 Uani 1 2 d DS TU P . .
H27A H 0.4127 -0.0206 0.0273 0.462 Uiso 0.5 1 calc R . . E .
H27B H 0.2943 0.1018 0.0153 0.462 Uiso 0.5 1 calc R . . . .
C60 C 0.26211(2) 0.0000 0.07724(2) 0.389 Uani 1 2 d DS TU P D .
H60A H 0.2555 -0.1018 0.0883 0.466 Uiso 0.5 1 calc R . . . .
H60B H 0.1633 0.0443 0.0789 0.466 Uiso 0.5 1 calc R . . . .
I29 I 0.21601(2) -0.12596(2) -0.02724(2) 0.220 Uani 0.5 1 d D U . E -1

loop_
_atom_site_aniso_label
_atom_site_aniso_U_11
_atom_site_aniso_U_22
_atom_site_aniso_U_33
_atom_site_aniso_U_23
_atom_site_aniso_U_13
_atom_site_aniso_U_12
Pb00 0.048 0.043 0.051 0.000 0.004 0.000
Pb1 0.052 0.046 0.059 0.000 0.003 0.000
I003 0.088 0.082 0.278 -0.003 0.011 0.048
I004 0.116 0.108 0.213 0.002 0.011 -0.078
I005 0.172 0.269 0.035 0.000 0.008 0.000
I006 0.218 0.474 0.042 0.000 0.006 0.000
N6 0.410 0.410 0.410 0.000 0.020 0.000
C8 0.411 0.411 0.411 0.000 0.020 0.000
N5 0.698 0.271 0.133 0.000 -0.135 0.000
C6 0.711 0.279 0.132 -0.003 -0.144 0.000
C15 0.714 0.284 0.138 -0.003 -0.148 0.002
C27 0.714 0.284 0.141 0.000 -0.161 0.000
C60 0.715 0.288 0.146 0.000 -0.153 0.000
I29 0.281 0.244 0.131 0.004 -0.009 -0.054

_geom_special_details            
;
 All esds (except the esd in the dihedral angle between two l.s. planes)
 are estimated using the full covariance matrix.  The cell esds are taken
 into account individually in the estimation of esds in distances, angles
 and torsion angles; correlations between esds in cell parameters are only
 used when they are defined by crystal symmetry.  An approximate (isotropic)
 treatment of cell esds is used for estimating esds involving l.s. planes.
;
loop_
_geom_bond_atom_site_label_1
_geom_bond_atom_site_label_2
_geom_bond_distance
_geom_bond_site_symmetry_2
_geom_bond_publ_flag
Pb00 I004 3.1681(6) . ?
Pb00 I004 3.1681(6) 2_656 ?
Pb00 I004 3.1681(6) 4_556 ?
Pb00 I004 3.1681(6) 3 ?
Pb00 I005 3.1666(9) . ?
Pb00 I005 3.1665(10) 5_666 ?
Pb1 I003 3.1693(6) 3_545 ?
Pb1 I003 3.1692(6) . ?
Pb1 I003 3.1692(6) 6_565 ?
Pb1 I003 3.1693(6) 8_565 ?
Pb1 I005 3.2842(10) . ?
Pb1 I006 3.0390(9) . ?
I003 Pb1 3.1693(6) 3_455 ?
I004 Pb00 3.1681(6) 3_445 ?
N6 C8 1.4873(3) . ?
N5 C6 1.4990(4) . ?
C6 C15 1.4884(3) . ?
C15 C60 1.5039(3) . ?
C27 C60 1.4957(4) . ?
C27 I29 2.0070(4) . ?

loop_
_geom_angle_atom_site_label_1
_geom_angle_atom_site_label_2
_geom_angle_atom_site_label_3
_geom_angle
_geom_angle_site_symmetry_1
_geom_angle_site_symmetry_3
_geom_angle_publ_flag
I004 Pb00 I004 180.0 . 3 ?
I004 Pb00 I004 180.0 2_656 4_556 ?
I004 Pb00 I004 89.34(2) 3 4_556 ?
I004 Pb00 I004 89.34(2) . 2_656 ?
I004 Pb00 I004 90.66(2) . 4_556 ?
I004 Pb00 I004 90.66(2) 3 2_656 ?
I005 Pb00 I004 89.964(7) 5_666 . ?
I005 Pb00 I004 89.964(7) 5_666 4_556 ?
I005 Pb00 I004 90.036(7) 5_666 3 ?
I005 Pb00 I004 90.036(7) . . ?
I005 Pb00 I004 89.964(7) . 2_656 ?
I005 Pb00 I004 90.036(7) 5_666 2_656 ?
I005 Pb00 I004 90.036(7) . 4_556 ?
I005 Pb00 I004 89.964(7) . 3 ?
I005 Pb00 I005 180.0 5_666 . ?
I003 Pb1 I003 89.31(2) . 8_565 ?
I003 Pb1 I003 177.0 6_565 8_565 ?
I003 Pb1 I003 177.0 . 3_545 ?
I003 Pb1 I003 91.84(2) 8_565 3_545 ?
I003 Pb1 I003 89.31(2) 6_565 3_545 ?
I003 Pb1 I003 89.41(2) 6_565 . ?
I003 Pb1 I005 88.717(7) 3_545 . ?
I003 Pb1 I005 88.717(7) 8_565 . ?
I003 Pb1 I005 88.500(7) . . ?
I003 Pb1 I005 88.500(7) 6_565 . ?
I006 Pb1 I003 92.659(7) . 6_565 ?
I006 Pb1 I003 90.148(8) . 8_565 ?
I006 Pb1 I003 92.659(7) . . ?
I006 Pb1 I003 90.148(7) . 3_545 ?
I006 Pb1 I005 178.368(1) . . ?
Pb1 I003 Pb1 176.964(1) . 3_455 ?
Pb00 I004 Pb00 180.0 3_445 . ?
Pb00 I005 Pb1 179.9 . . ?
C15 C6 N5 113.362(13) . . ?
C6 C15 C60 113.321(19) . . ?
C60 C27 I29 126.472(14) . . ?
C27 C60 C15 113.245(15) . . ?

_iucr_refine_instructions_details 
;

    a.res created by SHELXL-2014/7

TITL mo_118LDX_0m_a.res in C2/m
REM mo_118LDX_0m_a.res in C2/m
REM 53 parameters refined using 0 restraints
CELL 0.71073 8.9091 9.0122 27.8965 90 92.832 90
ZERR 2 0.0023 0.0027 0.0084 0 0.01 0
LATT 7
SYMM -X,+Y,-Z
SFAC C H I N Pb
UNIT 20 68 24 8 6
EQIV $1 0.5-X,0.5+Y,1-Z
DFIX 1.49 N6_$1 C8_$1
DFIX 3.5 I005 C8_$1
DFIX 1.5 N5_$1 C6_$1
DFIX 1.5 C60 C15 C60 C27
DFIX 2.5 C6 C60
DFIX 2.5 C15 C27
DFIX 2.5 N5 C15
DFIX 1.49 C6 C15
DFIX 2 I29 C27
DELU N5 C6 C15 C60 C27 I29
DELU N6 C8
SIMU 0.02 0.04 1.7 I29 C27 C60 C15 C6 N5
SIMU 0.01 0.02 1.7 C8 N6
ISOR 0.001 0.002 C8 N6
 
L.S. 99
PLAN  -10 0 0
TEMP 146.9
BIND C6 C15
BIND C27 I29
damp 50000000000000000000
fmap 2
ACTA
OMIT 0 50
REM <olex2.extras>
REM <HklSrc "%.\\a.hkl">
REM </olex2.extras>
 
WGHT    0.145200  146.374802
FVAR       0.10664
PB00  5    0.500000    0.500000    0.500000    10.25000    0.04786    0.04253 =
         0.05072    0.00000    0.00378    0.00000
PB1   5    0.537130    0.500000    0.731520    10.50000    0.05246    0.04568 =
         0.05857    0.00000    0.00324    0.00000
I003  3    0.284020    0.747370    0.728760    11.00000    0.08845    0.08205 =
         0.27847   -0.00273    0.01114    0.04766
I004  3    0.250000    0.250000    0.500000    10.50000    0.11573    0.10841 =
         0.21265    0.00173    0.01133   -0.07802
I005  3    0.517900    0.500000    0.613650    10.50000    0.17248    0.26929 =
         0.03514    0.00000    0.00825    0.00000
I006  3    0.564630    0.500000    0.840540    10.50000    0.21832    0.47369 =
         0.04243    0.00000    0.00579    0.00000
N6    4    0.520040    0.000000    0.384700    10.50000    0.40990    0.40989 =
         0.40989    0.00000    0.02025    0.00000
PART -1
AFIX 137
H6C   2    0.593024    0.022302    0.406442    10.50000   -1.20000
H6D   2    0.518165    0.067135    0.361280    10.50000   -1.20000
H6E   2    0.536832   -0.089437    0.372542    10.50000   -1.20000
AFIX   0
PART 0
C8    1    0.373150    0.000000    0.407820    10.50000    0.41089    0.41092 =
         0.41092    0.00000    0.02032    0.00000
PART -1
AFIX 137
H8A   2    0.295470   -0.031552    0.384998    10.50000   -1.50000
H8B   2    0.351378    0.098347    0.418727    10.50000   -1.50000
H8C   2    0.377787   -0.066795    0.434659    10.50000   -1.50000
AFIX   0
 
PART 0
N5    4    0.462640    0.000000    0.191920    10.50000    0.69786    0.27073 =
         0.13258    0.00000   -0.13520    0.00000
PART -1
AFIX 137
H5A   2    0.495378   -0.082625    0.206447    10.50000   -1.20000
H5B   2    0.367025    0.015324    0.198359    10.50000   -1.20000
H5C   2    0.518036    0.076528    0.202510    10.50000   -1.20000
AFIX   0
C6    1    0.475240   -0.015540    0.138770    10.50000    0.71076    0.27941 =
         0.13159   -0.00295   -0.14434    0.00020
AFIX  23
H6A   2    0.577574    0.006798    0.130820    10.50000   -1.20000
H6B   2    0.454741   -0.117739    0.129716    10.50000   -1.20000
AFIX   0
C15   1    0.370780    0.083180    0.110300    10.50000    0.71359    0.28385 =
         0.13841   -0.00294   -0.14826    0.00212
AFIX  23
H15A  2    0.429209    0.150249    0.091417    10.50000   -1.20000
H15B  2    0.314514    0.142698    0.132155    10.50000   -1.20000
AFIX   0
PART 0
C27   1    0.305730    0.000000    0.026150    10.50000    0.71383    0.28361 =
         0.14063    0.00000   -0.16134    0.00000
AFIX  23
H27A  2    0.412720   -0.020553    0.027268    10.50000   -1.20000
H27B  2    0.294334    0.101771    0.015252    10.50000   -1.20000
AFIX   0
C60   1    0.262110    0.000000    0.077240    10.50000    0.71462    0.28796 =
         0.14605    0.00000   -0.15301    0.00000
AFIX  23
H60A  2    0.255524   -0.101778    0.088250    10.50000   -1.20000
H60B  2    0.163262    0.044281    0.078886    10.50000   -1.20000
AFIX   0
PART -1
I29   3    0.216010   -0.125960   -0.027240    10.50000    0.28078    0.24446 =
         0.13148    0.00421   -0.00948   -0.05443
HKLF 4
 
REM  mo_118LDX_0m_a.res in C2/m
REM R1 =  0.0948 for    1684 Fo > 4sig(Fo)  and  0.1099 for all    2111 data
REM     98 parameters refined using     62 restraints
 
END  
     
WGHT      0.1451    146.3873 

REM Highest difference peak  6.355,  deepest hole -3.712,  1-sigma level  0.460
Q1    1   0.2856  0.0000  0.2683  10.50000  0.05    6.36
Q2    1   0.3212  0.0000  0.5002  10.50000  0.05    3.00
Q3    1   0.5606  0.4294  0.8383  11.00000  0.05    2.87
Q4    1   0.3039  0.0421  0.1602  11.00000  0.05    1.99
Q5    1   0.4923  0.5000  0.5341  10.50000  0.05    1.95
Q6    1   0.4729  0.2615  0.7257  11.00000  0.05    1.82
Q7    1   0.5148  0.4362  0.6119  11.00000  0.05    1.63
Q8    1   0.5255  0.5000  0.7639  10.50000  0.05    1.53
Q9    1   0.4629  0.0000  0.3674  10.50000  0.05    1.49
Q10   1   0.5420  0.5000  0.6980  10.50000  0.05    1.49

  REM The information below was added by Olex2.
  REM
  REM R1 = 0.0948 for 1684 Fo > 4sig(Fo) and 0.1099 for all 20974 data
  REM n/a parameters refined using n/a restraints
  REM Highest difference peak 6.36, deepest hole -3.71
  REM Mean Shift 0, Max Shift 0.000.

  REM +++ Tabular Listing of Refinement Information +++
  REM R1_all = 0.1099
  REM R1_gt = 0.0948
  REM wR_ref = 0.2731
  REM GOOF = 1.068
  REM Shift_max = 0.000
  REM Shift_mean = 0
  REM Reflections_all = 20974
  REM Reflections_gt = 1684
  REM Parameters = n/a
  REM Hole = -3.71
  REM Peak = 6.36
  REM Flack = n/a

  
;
_olex2_submission_special_instructions 'No special instructions were received'
####################################################################### 
# 
# This file contains crystal structure data downloaded from the 
# Cambridge Structural Database (CSD) hosted by the Cambridge 
# Crystallographic Data Centre (CCDC).
# 
# Full information about CCDC data access policies and citation 
# guidelines are available at http://www.ccdc.cam.ac.uk/access/V1 
# 
# Audit and citation data items may have been added by the CCDC. 
# Please retain this information to preserve the provenance of 
# this file and to allow appropriate attribution of the data. 
# 
#######################################################################

data_b
_database_code_depnum_ccdc_archive 'CCDC 2033299'
loop_
_audit_author_name
_audit_author_address
lidong
;FJRISM
China
;
_audit_update_record             
;
2020-09-22 deposited with the CCDC.	2021-01-04 downloaded from the CCDC.
;
_audit_creation_date             2020-09-17
_audit_creation_method           
;
Olex2 1.2
(compiled 2018.05.29 svn.r3508 for OlexSys, GUI svn.r5506)
;
_shelx_SHELXL_version_number     2014/7
_chemical_name_common            ?
_chemical_name_systematic        ?
_chemical_formula_moiety         'I10 Pb3, 2(C4 H11 I N), 2(C H6 N)'
_chemical_formula_sum            'C10 H34 I12 N4 Pb3'
_chemical_formula_weight         2354.78
_chemical_absolute_configuration ?
_chemical_melting_point          ?
loop_
_atom_type_symbol
_atom_type_description
_atom_type_scat_dispersion_real
_atom_type_scat_dispersion_imag
_atom_type_scat_source
C C 0.0033 0.0016 'International Tables Vol C Tables 4.2.6.8 and 6.1.1.4'
H H 0.0000 0.0000 'International Tables Vol C Tables 4.2.6.8 and 6.1.1.4'
I I -0.4742 1.8119 'International Tables Vol C Tables 4.2.6.8 and 6.1.1.4'
N N 0.0061 0.0033 'International Tables Vol C Tables 4.2.6.8 and 6.1.1.4'
Pb Pb -3.3944 10.1111 'International Tables Vol C Tables 4.2.6.8 and 6.1.1.4'

_shelx_space_group_comment       
;
The symmetry employed for this shelxl refinement is uniquely defined
by the following loop, which should always be used as a source of
symmetry information in preference to the above space-group names.
They are only intended as comments.
;
_space_group_crystal_system      monoclinic
_space_group_IT_number           7
_space_group_name_H-M_alt        'P 1 c 1'
_space_group_name_Hall           'P -2yc'
loop_
_space_group_symop_operation_xyz
'x, y, z'
'x, -y, z+1/2'

_cell_length_a                   27.3848(12)
_cell_length_b                   9.0015(4)
_cell_length_c                   8.8216(3)
_cell_angle_alpha                90
_cell_angle_beta                 95.9990(10)
_cell_angle_gamma                90
_cell_volume                     2162.65(15)
_cell_formula_units_Z            2
_cell_measurement_reflns_used    9931
_cell_measurement_temperature    290(2)
_cell_measurement_theta_max      26.36
_cell_measurement_theta_min      2.38
_shelx_estimated_absorpt_T_max   ?
_shelx_estimated_absorpt_T_min   ?
_exptl_absorpt_coefficient_mu    20.223
_exptl_absorpt_correction_T_max  ?
_exptl_absorpt_correction_T_min  ?
_exptl_absorpt_correction_type   none
_exptl_absorpt_process_details   ?
_exptl_absorpt_special_details   ?
_exptl_crystal_colour            red
_exptl_crystal_colour_primary    red
_exptl_crystal_density_diffrn    3.616
_exptl_crystal_density_meas      ?
_exptl_crystal_density_method    ?
_exptl_crystal_description       plate
_exptl_crystal_F_000             2008
_exptl_crystal_size_max          ?
_exptl_crystal_size_mid          ?
_exptl_crystal_size_min          ?
_exptl_transmission_factor_max   ?
_exptl_transmission_factor_min   ?
_diffrn_reflns_av_R_equivalents  0.0546
_diffrn_reflns_av_unetI/netI     0.0520
_diffrn_reflns_Laue_measured_fraction_full 0.997
_diffrn_reflns_Laue_measured_fraction_max 0.996
_diffrn_reflns_limit_h_max       34
_diffrn_reflns_limit_h_min       -33
_diffrn_reflns_limit_k_max       11
_diffrn_reflns_limit_k_min       -11
_diffrn_reflns_limit_l_max       9
_diffrn_reflns_limit_l_min       -11
_diffrn_reflns_number            36105
_diffrn_reflns_point_group_measured_fraction_full 0.997
_diffrn_reflns_point_group_measured_fraction_max 0.996
_diffrn_reflns_theta_full        25.242
_diffrn_reflns_theta_max         26.420
_diffrn_reflns_theta_min         2.243
_diffrn_ambient_temperature      290.0
_diffrn_detector_area_resol_mean ?
_diffrn_measured_fraction_theta_full 0.997
_diffrn_measured_fraction_theta_max 0.996
_diffrn_measurement_device_type  'Bruker APEX-II CCD'
_diffrn_measurement_method       '\f and \w scans'
_diffrn_radiation_type           MoK\a
_diffrn_radiation_wavelength     0.71073
_diffrn_source                   ?
_diffrn_standards_number         0
_reflns_Friedel_coverage         0.998
_reflns_Friedel_fraction_full    0.997
_reflns_Friedel_fraction_max     0.996
_reflns_number_gt                6463
_reflns_number_total             8192
_reflns_special_details          
;
 Reflections were merged by SHELXL according to the crystal
 class for the calculation of statistics and refinement.
 
 _reflns_Friedel_fraction is defined as the number of unique
 Friedel pairs measured divided by the number that would be
 possible theoretically, ignoring centric projections and
 systematic absences.
;
_reflns_threshold_expression     'I > 2\s(I)'
_computing_cell_refinement       ?
_computing_data_collection       ?
_computing_data_reduction        ?
_computing_molecular_graphics    'Olex2 (Dolomanov et al., 2009)'
_computing_publication_material  'Olex2 (Dolomanov et al., 2009)'
_computing_structure_refinement  'XL (Sheldrick, 2008)'
_computing_structure_solution    'olex2.solve (Bourhis et al., 2015)'
_refine_diff_density_max         5.668
_refine_diff_density_min         -3.495
_refine_diff_density_rms         0.514
_refine_ls_abs_structure_details 
;
 Flack x determined using 2407 quotients [(I+)-(I-)]/[(I+)+(I-)]
 (Parsons, Flack and Wagner, Acta Cryst. B69 (2013) 249-259).
;
_refine_ls_abs_structure_Flack   0.012(10)
_refine_ls_extinction_coef       .
_refine_ls_extinction_method     none
_refine_ls_goodness_of_fit_ref   1.038
_refine_ls_hydrogen_treatment    constr
_refine_ls_matrix_type           full
_refine_ls_number_parameters     269
_refine_ls_number_reflns         8192
_refine_ls_number_restraints     102
_refine_ls_R_factor_all          0.0783
_refine_ls_R_factor_gt           0.0627
_refine_ls_restrained_S_all      1.033
_refine_ls_shift/su_max          0.003
_refine_ls_shift/su_mean         0.000
_refine_ls_structure_factor_coef Fsqd
_refine_ls_weighting_details     
'w=1/[\s^2^(Fo^2^)+(0.0955P)^2^+44.0087P] where P=(Fo^2^+2Fc^2^)/3'
_refine_ls_weighting_scheme      calc
_refine_ls_wR_factor_gt          0.1686
_refine_ls_wR_factor_ref         0.1831
_refine_special_details          ?
_olex2_refinement_description    
;
1. Twinned data refinement
 Scales: 0.512(10)
 0.488(10)
2. Fixed Uiso
 At 1.2 times of:
  All C(H,H) groups, All N(H,H,H) groups
 At 1.5 times of:
  All C(H,H,H) groups
3. Restrained distances
 N2-C3 = C3-C4 = C5-C4 = C5-C6
 1.49 with sigma of 0.02
 C8-C9 = C8-C7
 1.49 with sigma of 0.02
 N1-C10 = C9-C10 = C8-C7 = C8-C9
 1.49 with sigma of 0.02
 N3-C2 = N4-C1
 1.49 with sigma of 0.02
4. Rigid bond restraints
 C1, N4
 with sigma for 1-2 distances of 0.01 and sigma for 1-3 distances of 0.02
 C2, N3
 with sigma for 1-2 distances of 0.01 and sigma for 1-3 distances of 0.02
 N1, C10, C9, C8, C7
 with sigma for 1-2 distances of 0.01 and sigma for 1-3 distances of 0.02
 C6, C5, C4, C3, N2
 with sigma for 1-2 distances of 0.01 and sigma for 1-3 distances of 0.02
5. Uiso/Uaniso restraints and constraints
C1 \\sim N4: within 1.7A with sigma of 0.01 and sigma for terminal atoms of 0.02
C2 \\sim N3: within 1.7A with sigma of 0.01 and sigma for terminal atoms of 0.02
C6 \\sim C5 \\sim C4 \\sim C3 \\sim N2: within 1.7A with sigma of 0.01 and
sigma for terminal atoms of 0.02
C10 \\sim C9 \\sim C8 \\sim C7 \\sim N1: within 1.7A with sigma of 0.01 and
sigma for terminal atoms of 0.02
Uanis(C2) \\sim Ueq, Uanis(N3) \\sim Ueq: with sigma of 0.0001 and sigma for
terminal atoms of 0.0002
6.a Secondary CH2 refined with riding coordinates:
 C6(H6A,H6B), C5(H5A,H5B), C4(H4A,H4B), C3(H3A,H3B), C7(H7A,H7B), C8(H8A,H8B),
 C9(H9A,H9B), C10(H10A,H10B)
6.b Idealised Me refined as rotating group:
 N2(H2A,H2B,H2C), N1(H1A,H1B,H1C), N4(H4C,H4D,H4E), N3(H3C,H3D,H3E), C1(H1D,
 H1E,H1F), C2(H2D,H2E,H2F)
;
_atom_sites_solution_hydrogens   geom
_atom_sites_solution_primary     iterative
_atom_sites_solution_secondary   ?
loop_
_atom_site_label
_atom_site_type_symbol
_atom_site_fract_x
_atom_site_fract_y
_atom_site_fract_z
_atom_site_U_iso_or_equiv
_atom_site_adp_type
_atom_site_occupancy
_atom_site_site_symmetry_order
_atom_site_calc_flag
_atom_site_refinement_flags_posn
_atom_site_refinement_flags_adp
_atom_site_refinement_flags_occupancy
_atom_site_disorder_assembly
_atom_site_disorder_group
Pb1 Pb 0.19075(2) 0.74926(4) 0.45604(3) 0.03140(11) Uani 1 1 d . . . . .
Pb2 Pb 0.42531(4) 0.75024(7) 0.53715(9) 0.03182(8) Uani 1 1 d . . . . .
Pb3 Pb 0.66112(2) 0.75080(4) 0.61337(3) 0.03047(11) Uani 1 1 d . . . . .
I1 I 0.08085(3) 0.68146(11) 0.44628(11) 0.0572(3) Uani 1 1 d . . . . .
I10 I 0.77075(3) 0.81667(11) 0.62927(13) 0.0699(4) Uani 1 1 d . . . . .
I3 I 0.20799(4) 0.49718(10) 0.21224(11) 0.0711(3) Uani 1 1 d . . . . .
I9 I 0.67396(5) 0.50938(10) 0.87517(10) 0.0709(3) Uani 1 1 d . . . . .
I7 I 0.53971(3) 0.70395(16) 0.57179(14) 0.0819(4) Uani 1 1 d . . . . .
I8 I 0.64475(5) 0.99253(10) 0.86191(10) 0.0621(3) Uani 1 1 d . . . . .
I2 I 0.17667(5) 0.98714(11) 0.18662(12) 0.0753(4) Uani 1 1 d . . . . .
I11 I 0.89034(4) 0.96029(16) 0.45445(12) 0.0763(4) Uani 1 1 d . . . . .
I12 I 0.96070(4) 0.54684(14) 0.60437(14) 0.0779(4) Uani 1 1 d . . . . .
I4 I 0.30957(4) 0.79502(18) 0.49903(14) 0.0869(5) Uani 1 1 d . . . . .
I5 I 0.43648(5) 0.98879(13) 0.80117(12) 0.0975(4) Uani 1 1 d . . . . .
I6 I 0.41479(7) 0.47848(13) 0.75992(15) 0.1097(5) Uani 1 1 d . . . . .
N2 N 0.7368(3) 0.2114(14) 0.6475(14) 0.064(3) Uani 1 1 d D U . . .
H2A H 0.7124 0.2582 0.5923 0.077 Uiso 1 1 calc GR . . . .
H2B H 0.7368 0.2363 0.7451 0.077 Uiso 1 1 calc GR . . . .
H2C H 0.7327 0.1137 0.6374 0.077 Uiso 1 1 calc GR . . . .
C6 C 0.8922(5) 0.4984(13) 0.6963(14) 0.065(3) Uani 1 1 d D U . . .
H6A H 0.8997 0.4578 0.7979 0.078 Uiso 1 1 calc R . . . .
H6B H 0.8748 0.5912 0.7065 0.078 Uiso 1 1 calc R . . . .
C5 C 0.8586(3) 0.3941(13) 0.6072(12) 0.063(2) Uani 1 1 d D U . . .
H5A H 0.8752 0.3000 0.5964 0.076 Uiso 1 1 calc R . . . .
H5B H 0.8496 0.4343 0.5061 0.076 Uiso 1 1 calc R . . . .
C4 C 0.8133(3) 0.3697(13) 0.6851(13) 0.064(2) Uani 1 1 d D U . . .
H4A H 0.8219 0.3355 0.7888 0.077 Uiso 1 1 calc R . . . .
H4B H 0.7947 0.4612 0.6880 0.077 Uiso 1 1 calc R . . . .
C3 C 0.7839(3) 0.2543(12) 0.5941(14) 0.065(2) Uani 1 1 d D U . . .
H3A H 0.7775 0.2901 0.4902 0.078 Uiso 1 1 calc R . . . .
H3B H 0.8040 0.1657 0.5913 0.078 Uiso 1 1 calc R . . . .
C7 C 0.9647(4) 0.9496(9) 0.400(2) 0.068(3) Uani 1 1 d D U . . .
H7A H 0.9835 0.8798 0.4660 0.081 Uiso 1 1 calc R . . . .
H7B H 0.9657 0.9180 0.2948 0.081 Uiso 1 1 calc R . . . .
C8 C 0.9851(3) 1.1020(9) 0.4219(17) 0.0661(19) Uani 1 1 d D U . . .
H8A H 0.9826 1.1319 0.5265 0.079 Uiso 1 1 calc R . . . .
H8B H 0.9650 1.1697 0.3564 0.079 Uiso 1 1 calc R . . . .
C9 C 1.0376(3) 1.1180(11) 0.3891(18) 0.070(2) Uani 1 1 d D U . . .
H9A H 1.0574 1.0446 0.4480 0.084 Uiso 1 1 calc R . . . .
H9B H 1.0397 1.0972 0.2820 0.084 Uiso 1 1 calc R . . . .
N1 N 1.1072(3) 1.2879(13) 0.3694(14) 0.063(3) Uani 1 1 d D U . . .
H1A H 1.1052 1.3570 0.2968 0.076 Uiso 1 1 calc GR . . . .
H1B H 1.1169 1.2025 0.3317 0.076 Uiso 1 1 calc GR . . . .
H1C H 1.1288 1.3165 0.4463 0.076 Uiso 1 1 calc GR . . . .
C10 C 1.0582(3) 1.2677(11) 0.4252(19) 0.072(2) Uani 1 1 d D U . . .
H10A H 1.0612 1.2824 0.5347 0.086 Uiso 1 1 calc R . . . .
H10B H 1.0358 1.3423 0.3790 0.086 Uiso 1 1 calc R . . . .
N4 N 0.3380(4) 0.220(2) 0.507(3) 0.161(5) Uani 1 1 d D U . . .
H4C H 0.3553 0.2096 0.4275 0.193 Uiso 1 1 calc GR . . . .
H4D H 0.3420 0.1407 0.5664 0.193 Uiso 1 1 calc GR . . . .
H4E H 0.3482 0.3009 0.5592 0.193 Uiso 1 1 calc GR . . . .
N3 N 0.5491(9) 0.7009(15) 1.012(2) 0.18849(9) Uani 1 1 d D U . . .
H3C H 0.5589 0.6283 1.0771 0.226 Uiso 1 1 calc GR . . . .
H3D H 0.5730 0.7219 0.9546 0.226 Uiso 1 1 calc GR . . . .
H3E H 0.5225 0.6720 0.9534 0.226 Uiso 1 1 calc GR . . . .
C1 C 0.2856(4) 0.237(2) 0.451(3) 0.160(5) Uani 1 1 d D U . . .
H1D H 0.2804 0.2077 0.3460 0.240 Uiso 1 1 calc GR . . . .
H1E H 0.2759 0.3385 0.4610 0.240 Uiso 1 1 calc GR . . . .
H1F H 0.2663 0.1747 0.5104 0.240 Uiso 1 1 calc GR . . . .
C2 C 0.5376(10) 0.8346(15) 1.099(2) 0.18023(9) Uani 1 1 d D U . . .
H2D H 0.5221 0.8055 1.1871 0.270 Uiso 1 1 calc GR . . . .
H2E H 0.5158 0.8976 1.0355 0.270 Uiso 1 1 calc GR . . . .
H2F H 0.5673 0.8876 1.1306 0.270 Uiso 1 1 calc GR . . . .

loop_
_atom_site_aniso_label
_atom_site_aniso_U_11
_atom_site_aniso_U_22
_atom_site_aniso_U_33
_atom_site_aniso_U_23
_atom_site_aniso_U_13
_atom_site_aniso_U_12
Pb1 0.0349(2) 0.02659(17) 0.0335(2) -0.00075(14) 0.00759(17) -0.00200(15)
Pb2 0.03306(15) 0.03142(14) 0.03131(15) -0.00004(11) 0.00491(12) -0.00002(12)
Pb3 0.0331(2) 0.02909(19) 0.02954(19) 0.00035(14) 0.00472(16) -0.00115(15)
I1 0.0336(4) 0.0566(5) 0.0826(6) 0.0004(5) 0.0114(4) -0.0056(4)
I10 0.0247(4) 0.0517(5) 0.1339(9) 0.0001(6) 0.0114(5) -0.0016(4)
I3 0.0825(6) 0.0627(4) 0.0730(5) -0.0450(4) 0.0317(4) -0.0201(5)
I9 0.1175(8) 0.0477(4) 0.0528(4) 0.0308(3) 0.0344(4) 0.0129(5)
I7 0.0233(4) 0.0899(7) 0.1317(11) -0.0026(7) 0.0042(6) -0.0018(5)
I8 0.0930(7) 0.0513(4) 0.0413(4) -0.0223(4) 0.0036(4) 0.0045(5)
I2 0.1073(9) 0.0555(5) 0.0628(5) 0.0300(4) 0.0084(6) 0.0039(5)
I11 0.0352(5) 0.1165(8) 0.0775(6) -0.0240(6) 0.0071(4) -0.0015(5)
I12 0.0586(6) 0.0817(7) 0.0970(8) -0.0053(6) 0.0257(5) -0.0096(5)
I4 0.0232(5) 0.1017(8) 0.1346(11) -0.0017(8) 0.0028(6) 0.0016(5)
I5 0.0948(9) 0.1115(7) 0.0860(6) -0.0768(4) 0.0078(6) -0.0025(6)
I6 0.1411(11) 0.0843(6) 0.0994(7) 0.0644(5) -0.0080(7) -0.0364(6)
N2 0.052(4) 0.060(5) 0.076(7) 0.008(6) -0.013(5) -0.009(5)
C6 0.058(4) 0.077(4) 0.057(4) -0.037(4) -0.008(4) -0.019(4)
C5 0.058(3) 0.076(4) 0.053(3) -0.029(3) -0.005(3) -0.016(3)
C4 0.055(3) 0.080(4) 0.056(4) -0.011(3) -0.003(3) -0.007(3)
C3 0.058(4) 0.080(4) 0.055(4) 0.001(4) 0.000(4) -0.006(4)
C7 0.039(4) 0.065(4) 0.104(5) -0.011(5) 0.029(4) -0.003(4)
C8 0.036(3) 0.063(3) 0.102(4) -0.004(4) 0.021(3) -0.004(3)
C9 0.037(3) 0.070(3) 0.105(4) 0.004(4) 0.015(3) -0.009(3)
N1 0.057(4) 0.041(5) 0.095(7) -0.007(5) 0.024(4) -0.017(4)
C10 0.046(4) 0.069(4) 0.103(5) 0.003(4) 0.016(4) -0.010(4)
N4 0.185(6) 0.090(8) 0.216(11) 0.003(9) 0.061(8) -0.047(8)
N3 0.18849(14) 0.18849(14) 0.18849(14) 0.00000(11) 0.01970(11) 0.00000(11)
C1 0.189(6) 0.086(9) 0.213(11) 0.023(9) 0.062(8) -0.036(9)
C2 0.18023(14) 0.18023(14) 0.18023(14) 0.00000(11) 0.01883(11) 0.00000(11)

_geom_special_details            
;
 All esds (except the esd in the dihedral angle between two l.s. planes)
 are estimated using the full covariance matrix.  The cell esds are taken
 into account individually in the estimation of esds in distances, angles
 and torsion angles; correlations between esds in cell parameters are only
 used when they are defined by crystal symmetry.  An approximate (isotropic)
 treatment of cell esds is used for estimating esds involving l.s. planes.
;
loop_
_geom_bond_atom_site_label_1
_geom_bond_atom_site_label_2
_geom_bond_distance
_geom_bond_site_symmetry_2
_geom_bond_publ_flag
Pb1 I1 3.0634(10) . ?
Pb1 I3 3.1668(10) 2_565 ?
Pb1 I3 3.1952(10) . ?
Pb1 I2 3.1924(11) . ?
Pb1 I2 3.1749(11) 2_575 ?
Pb1 I4 3.2622(11) . ?
Pb2 I7 3.1434(14) . ?
Pb2 I4 3.1780(14) . ?
Pb2 I5 3.1746(13) 2_574 ?
Pb2 I5 3.1592(13) . ?
Pb2 I6 3.1867(14) 2_564 ?
Pb2 I6 3.1698(14) . ?
Pb3 I10 3.0490(10) . ?
Pb3 I9 3.1639(9) . ?
Pb3 I9 3.1904(10) 2_564 ?
Pb3 I7 3.3334(11) . ?
Pb3 I8 3.2019(9) 2_574 ?
Pb3 I8 3.1541(10) . ?
I3 Pb1 3.1668(10) 2_564 ?
I9 Pb3 3.1905(10) 2_565 ?
I8 Pb3 3.2019(9) 2_575 ?
I2 Pb1 3.1749(11) 2_574 ?
I11 C7 2.144(13) . ?
I12 C6 2.166(13) . ?
I5 Pb2 3.1747(13) 2_575 ?
I6 Pb2 3.1867(14) 2_565 ?
N2 H2A 0.8900 . ?
N2 H2B 0.8900 . ?
N2 H2C 0.8900 . ?
N2 C3 1.471(13) . ?
C6 H6A 0.9700 . ?
C6 H6B 0.9700 . ?
C6 C5 1.481(14) . ?
C5 H5A 0.9700 . ?
C5 H5B 0.9700 . ?
C5 C4 1.496(13) . ?
C4 H4A 0.9700 . ?
C4 H4B 0.9700 . ?
C4 C3 1.495(14) . ?
C3 H3A 0.9700 . ?
C3 H3B 0.9700 . ?
C7 H7A 0.9700 . ?
C7 H7B 0.9700 . ?
C7 C8 1.487(10) . ?
C8 H8A 0.9700 . ?
C8 H8B 0.9700 . ?
C8 C9 1.503(10) . ?
C9 H9A 0.9700 . ?
C9 H9B 0.9700 . ?
C9 C10 1.484(13) . ?
N1 H1A 0.8900 . ?
N1 H1B 0.8900 . ?
N1 H1C 0.8900 . ?
N1 C10 1.488(14) . ?
C10 H10A 0.9700 . ?
C10 H10B 0.9700 . ?
N4 H4C 0.8900 . ?
N4 H4D 0.8900 . ?
N4 H4E 0.8900 . ?
N4 C1 1.474(16) . ?
N3 H3C 0.8900 . ?
N3 H3D 0.8900 . ?
N3 H3E 0.8900 . ?
N3 C2 1.477(18) . ?
C1 H1D 0.9600 . ?
C1 H1E 0.9600 . ?
C1 H1F 0.9600 . ?
C2 H2D 0.9600 . ?
C2 H2E 0.9600 . ?
C2 H2F 0.9600 . ?

loop_
_geom_angle_atom_site_label_1
_geom_angle_atom_site_label_2
_geom_angle_atom_site_label_3
_geom_angle
_geom_angle_site_symmetry_1
_geom_angle_site_symmetry_3
_geom_angle_publ_flag
I1 Pb1 I3 87.32(3) . 2_565 ?
I1 Pb1 I3 93.06(3) . . ?
I1 Pb1 I2 94.06(3) . . ?
I1 Pb1 I2 88.97(3) . 2_575 ?
I1 Pb1 I4 173.45(3) . . ?
I3 Pb1 I3 87.790(11) 2_565 . ?
I3 Pb1 I2 94.89(3) 2_565 2_575 ?
I3 Pb1 I2 176.96(3) 2_565 . ?
I3 Pb1 I4 87.26(3) . . ?
I3 Pb1 I4 86.16(3) 2_565 . ?
I2 Pb1 I3 176.71(3) 2_575 . ?
I2 Pb1 I3 89.43(3) . . ?
I2 Pb1 I2 87.844(11) 2_575 . ?
I2 Pb1 I4 92.48(4) . . ?
I2 Pb1 I4 91.01(4) 2_575 . ?
I7 Pb2 I4 179.41(5) . . ?
I7 Pb2 I5 89.91(4) . 2_574 ?
I7 Pb2 I5 89.98(4) . . ?
I7 Pb2 I6 89.52(5) . . ?
I7 Pb2 I6 89.90(5) . 2_564 ?
I4 Pb2 I6 89.52(5) . 2_564 ?
I5 Pb2 I4 90.60(4) . . ?
I5 Pb2 I4 90.01(4) 2_574 . ?
I5 Pb2 I5 88.392(18) . 2_574 ?
I5 Pb2 I6 88.97(4) 2_574 2_564 ?
I5 Pb2 I6 94.33(4) . . ?
I5 Pb2 I6 177.36(4) . 2_564 ?
I6 Pb2 I4 90.53(5) . . ?
I6 Pb2 I5 177.22(4) . 2_574 ?
I6 Pb2 I6 88.305(18) . 2_564 ?
I10 Pb3 I9 93.80(3) . . ?
I10 Pb3 I9 89.85(3) . 2_564 ?
I10 Pb3 I7 174.65(3) . . ?
I10 Pb3 I8 87.56(3) . 2_574 ?
I10 Pb3 I8 92.56(3) . . ?
I9 Pb3 I9 87.998(11) . 2_564 ?
I9 Pb3 I7 90.68(3) 2_564 . ?
I9 Pb3 I7 91.54(3) . . ?
I9 Pb3 I8 176.54(3) . 2_574 ?
I9 Pb3 I8 95.19(2) 2_564 2_574 ?
I8 Pb3 I9 176.13(3) . 2_564 ?
I8 Pb3 I9 88.82(2) . . ?
I8 Pb3 I7 87.09(3) 2_574 . ?
I8 Pb3 I7 87.20(3) . . ?
I8 Pb3 I8 87.939(11) . 2_574 ?
Pb1 I3 Pb1 163.00(4) 2_564 . ?
Pb3 I9 Pb3 166.78(5) . 2_565 ?
Pb2 I7 Pb3 165.10(5) . . ?
Pb3 I8 Pb3 163.66(5) . 2_575 ?
Pb1 I2 Pb1 164.78(5) 2_574 . ?
Pb2 I4 Pb1 165.45(6) . . ?
Pb2 I5 Pb2 167.92(6) . 2_575 ?
Pb2 I6 Pb2 165.37(6) . 2_565 ?
H2A N2 H2B 109.5 . . ?
H2A N2 H2C 109.5 . . ?
H2B N2 H2C 109.5 . . ?
C3 N2 H2A 109.5 . . ?
C3 N2 H2B 109.5 . . ?
C3 N2 H2C 109.5 . . ?
I12 C6 H6A 108.2 . . ?
I12 C6 H6B 108.2 . . ?
H6A C6 H6B 107.4 . . ?
C5 C6 I12 116.3(8) . . ?
C5 C6 H6A 108.2 . . ?
C5 C6 H6B 108.2 . . ?
C6 C5 H5A 109.6 . . ?
C6 C5 H5B 109.6 . . ?
C6 C5 C4 110.3(10) . . ?
H5A C5 H5B 108.1 . . ?
C4 C5 H5A 109.6 . . ?
C4 C5 H5B 109.6 . . ?
C5 C4 H4A 110.5 . . ?
C5 C4 H4B 110.5 . . ?
H4A C4 H4B 108.7 . . ?
C3 C4 C5 106.3(9) . . ?
C3 C4 H4A 110.5 . . ?
C3 C4 H4B 110.5 . . ?
N2 C3 C4 116.8(10) . . ?
N2 C3 H3A 108.1 . . ?
N2 C3 H3B 108.1 . . ?
C4 C3 H3A 108.1 . . ?
C4 C3 H3B 108.1 . . ?
H3A C3 H3B 107.3 . . ?
I11 C7 H7A 110.5 . . ?
I11 C7 H7B 110.5 . . ?
H7A C7 H7B 108.7 . . ?
C8 C7 I11 106.3(7) . . ?
C8 C7 H7A 110.5 . . ?
C8 C7 H7B 110.5 . . ?
C7 C8 H8A 108.6 . . ?
C7 C8 H8B 108.6 . . ?
C7 C8 C9 114.6(9) . . ?
H8A C8 H8B 107.6 . . ?
C9 C8 H8A 108.6 . . ?
C9 C8 H8B 108.6 . . ?
C8 C9 H9A 108.9 . . ?
C8 C9 H9B 108.9 . . ?
H9A C9 H9B 107.7 . . ?
C10 C9 C8 113.3(9) . . ?
C10 C9 H9A 108.9 . . ?
C10 C9 H9B 108.9 . . ?
H1A N1 H1B 109.5 . . ?
H1A N1 H1C 109.5 . . ?
H1B N1 H1C 109.5 . . ?
C10 N1 H1A 109.5 . . ?
C10 N1 H1B 109.5 . . ?
C10 N1 H1C 109.5 . . ?
C9 C10 N1 112.1(10) . . ?
C9 C10 H10A 109.2 . . ?
C9 C10 H10B 109.2 . . ?
N1 C10 H10A 109.2 . . ?
N1 C10 H10B 109.2 . . ?
H10A C10 H10B 107.9 . . ?
H4C N4 H4D 109.5 . . ?
H4C N4 H4E 109.5 . . ?
H4D N4 H4E 109.5 . . ?
C1 N4 H4C 109.5 . . ?
C1 N4 H4D 109.5 . . ?
C1 N4 H4E 109.5 . . ?
H3C N3 H3D 109.5 . . ?
H3C N3 H3E 109.5 . . ?
H3D N3 H3E 109.5 . . ?
C2 N3 H3C 109.5 . . ?
C2 N3 H3D 109.5 . . ?
C2 N3 H3E 109.5 . . ?
N4 C1 H1D 109.5 . . ?
N4 C1 H1E 109.5 . . ?
N4 C1 H1F 109.5 . . ?
H1D C1 H1E 109.5 . . ?
H1D C1 H1F 109.5 . . ?
H1E C1 H1F 109.5 . . ?
N3 C2 H2D 109.5 . . ?
N3 C2 H2E 109.5 . . ?
N3 C2 H2F 109.5 . . ?
H2D C2 H2E 109.5 . . ?
H2D C2 H2F 109.5 . . ?
H2E C2 H2F 109.5 . . ?

_iucr_refine_instructions_details 
;

    b.res created by SHELXL-2014/7

TITL b_b.res in Pc
REM Old TITL mo_1182LD_0m_b.res in Pc
REM SHELXT solution in Pc
REM R1 0.179, Rweak 0.006, Alpha 0.020, Orientation as input
REM Flack x = 0.498 ( 0.006 ) from Parsons' quotients
REM Formula found by SHELXT: C N5 I12 Pb3
CELL 0.71073 27.3848 9.0015 8.8216 90 95.999 90
ZERR 2 0.0012 0.0004 0.0003 0 0.001 0
LATT -1
SYMM +X,-Y,0.5+Z
SFAC C H I N Pb
UNIT 20 68 24 8 6
DFIX 1.49 N2 C3 C3 C4 C5 C4 C5 C6
DFIX 1.49 C8 C9 C8 C7
DFIX 1.49 N1 C10 C9 C10 C8 C7 C8 C9
DFIX 1.49 N3 C2 N4 C1
DELU 0.01 0.02 C1 N4
DELU 0.01 0.02 C2 N3
DELU 0.01 0.02 N1 C10 C9 C8 C7
DELU 0.01 0.02 C6 C5 C4 C3 N2
SIMU 0.01 0.02 1.7 C1 N4
SIMU 0.01 0.02 1.7 C2 N3
SIMU 0.01 0.02 1.7 C6 C5 C4 C3 N2
SIMU 0.01 0.02 1.7 C10 C9 C8 C7 N1
ISOR 0.0001 0.0002 C2 N3
 
L.S. 49
PLAN  10
TEMP 16.85
damp 5000
BOND $H
LIST 6
fmap 2
acta
TWIN -1 0 0 0 1 0 0 0 -1 2
REM <olex2.extras>
REM <HklSrc "%.\\b.hkl">
REM </olex2.extras>
 
WGHT    0.095500   44.008701
BASF   0.48778
FVAR       0.11871
PB1   5    0.190752    0.749260    0.456043    11.00000    0.03492    0.02659 =
         0.03355   -0.00075    0.00759   -0.00200
PB2   5    0.425312    0.750240    0.537145    11.00000    0.03306    0.03142 =
         0.03131   -0.00004    0.00491   -0.00002
PB3   5    0.661119    0.750803    0.613368    11.00000    0.03308    0.02909 =
         0.02954    0.00035    0.00472   -0.00115
I1    3    0.080847    0.681463    0.446281    11.00000    0.03355    0.05663 =
         0.08262    0.00039    0.01142   -0.00558
I10   3    0.770750    0.816673    0.629274    11.00000    0.02474    0.05172 =
         0.13386    0.00009    0.01144   -0.00165
I3    3    0.207993    0.497183    0.212240    11.00000    0.08250    0.06271 =
         0.07299   -0.04502    0.03166   -0.02008
I9    3    0.673960    0.509383    0.875170    11.00000    0.11749    0.04775 =
         0.05277    0.03082    0.03438    0.01287
I7    3    0.539710    0.703952    0.571786    11.00000    0.02326    0.08987 =
         0.13170   -0.00255    0.00420   -0.00180
I8    3    0.644748    0.992530    0.861906    11.00000    0.09301    0.05125 =
         0.04134   -0.02229    0.00364    0.00455
I2    3    0.176666    0.987145    0.186617    11.00000    0.10734    0.05551 =
         0.06284    0.03000    0.00836    0.00390
I11   3    0.890336    0.960293    0.454448    11.00000    0.03517    0.11649 =
         0.07747   -0.02399    0.00711   -0.00145
I12   3    0.960697    0.546836    0.604372    11.00000    0.05858    0.08169 =
         0.09704   -0.00533    0.02572   -0.00957
I4    3    0.309567    0.795024    0.499032    11.00000    0.02319    0.10174 =
         0.13455   -0.00173    0.00285    0.00163
I5    3    0.436483    0.988794    0.801168    11.00000    0.09477    0.11146 =
         0.08599   -0.07684    0.00776   -0.00255
I6    3    0.414789    0.478477    0.759920    11.00000    0.14112    0.08433 =
         0.09939    0.06439   -0.00802   -0.03644
N2    4    0.736782    0.211398    0.647502    11.00000    0.05217    0.05988 =
         0.07595    0.00763   -0.01302   -0.00863
AFIX 137
H2A   2    0.712415    0.258234    0.592317    11.00000   -1.20000
H2B   2    0.736752    0.236330    0.745120    11.00000   -1.20000
H2C   2    0.732664    0.113692    0.637380    11.00000   -1.20000
AFIX   0
C6    1    0.892157    0.498375    0.696326    11.00000    0.05767    0.07724 =
         0.05670   -0.03714   -0.00833   -0.01929
AFIX  23
H6A   2    0.899706    0.457798    0.797937    11.00000   -1.20000
H6B   2    0.874822    0.591234    0.706464    11.00000   -1.20000
AFIX   0
C5    1    0.858600    0.394108    0.607174    11.00000    0.05782    0.07583 =
         0.05328   -0.02906   -0.00546   -0.01612
AFIX  23
H5A   2    0.875153    0.300022    0.596353    11.00000   -1.20000
H5B   2    0.849643    0.434301    0.506065    11.00000   -1.20000
AFIX   0
C4    1    0.813304    0.369654    0.685076    11.00000    0.05538    0.07971 =
         0.05609   -0.01131   -0.00289   -0.00722
AFIX  23
H4A   2    0.821859    0.335533    0.788752    11.00000   -1.20000
H4B   2    0.794721    0.461167    0.687964    11.00000   -1.20000
AFIX   0
C3    1    0.783917    0.254272    0.594091    11.00000    0.05849    0.08007 =
         0.05463    0.00145    0.00022   -0.00585
AFIX  23
H3A   2    0.777465    0.290141    0.490243    11.00000   -1.20000
H3B   2    0.803968    0.165679    0.591279    11.00000   -1.20000
AFIX   0
 
C7    1    0.964708    0.949582    0.399568    11.00000    0.03858    0.06471 =
         0.10382   -0.01065    0.02909   -0.00270
AFIX  23
H7A   2    0.983521    0.879761    0.466016    11.00000   -1.20000
H7B   2    0.965684    0.917968    0.294808    11.00000   -1.20000
AFIX   0
C8    1    0.985087    1.102047    0.421900    11.00000    0.03634    0.06289 =
         0.10206   -0.00426    0.02093   -0.00374
AFIX  23
H8A   2    0.982647    1.131872    0.526502    11.00000   -1.20000
H8B   2    0.965017    1.169725    0.356378    11.00000   -1.20000
AFIX   0
C9    1    1.037585    1.117953    0.389087    11.00000    0.03721    0.07003 =
         0.10513    0.00390    0.01514   -0.00851
AFIX  23
H9A   2    1.057374    1.044619    0.448031    11.00000   -1.20000
H9B   2    1.039670    1.097241    0.282048    11.00000   -1.20000
AFIX   0
N1    4    1.107219    1.287934    0.369432    11.00000    0.05693    0.04096 =
         0.09538   -0.00713    0.02360   -0.01665
AFIX 137
H1A   2    1.105201    1.356974    0.296826    11.00000   -1.20000
H1B   2    1.116950    1.202456    0.331743    11.00000   -1.20000
H1C   2    1.128813    1.316479    0.446336    11.00000   -1.20000
AFIX   0
C10   1    1.058235    1.267702    0.425243    11.00000    0.04596    0.06921 =
         0.10256    0.00336    0.01581   -0.00981
AFIX  23
H10A  2    1.061191    1.282431    0.534744    11.00000   -1.20000
H10B  2    1.035840    1.342296    0.379036    11.00000   -1.20000
AFIX   0
 
N4    4    0.337952    0.220345    0.506561    11.00000    0.18541    0.09023 =
         0.21648    0.00271    0.06139   -0.04715
AFIX 137
H4C   2    0.355344    0.209558    0.427503    11.00000   -1.20000
H4D   2    0.341987    0.140731    0.566383    11.00000   -1.20000
H4E   2    0.348160    0.300855    0.559234    11.00000   -1.20000
AFIX   0
 
N3    4    0.549142    0.700935    1.012432    11.00000    0.18849    0.18849 =
         0.18849    0.00000    0.01970    0.00000
AFIX 137
H3C   2    0.558912    0.628325    1.077079    11.00000   -1.20000
H3D   2    0.573003    0.721919    0.954649    11.00000   -1.20000
H3E   2    0.522489    0.672024    0.953415    11.00000   -1.20000
AFIX   0
 
C1    1    0.285560    0.236727    0.451189    11.00000    0.18931    0.08617 =
         0.21293    0.02343    0.06183   -0.03550
AFIX 137
H1D   2    0.280383    0.207659    0.346033    11.00000   -1.50000
H1E   2    0.275902    0.338502    0.461042    11.00000   -1.50000
H1F   2    0.266271    0.174692    0.510424    11.00000   -1.50000
AFIX   0
 
C2    1    0.537565    0.834573    1.098976    11.00000    0.18023    0.18023 =
         0.18023    0.00000    0.01883    0.00000
AFIX 137
H2D   2    0.522084    0.805487    1.187106    11.00000   -1.50000
H2E   2    0.515767    0.897551    1.035474    11.00000   -1.50000
H2F   2    0.567318    0.887551    1.130603    11.00000   -1.50000
AFIX   0
HKLF 4
 
REM  b_b.res in Pc
REM R1 =  0.0627 for    6463 Fo > 4sig(Fo)  and  0.0783 for all    8192 data
REM    269 parameters refined using    102 restraints
 
END  
     
WGHT      0.0955     43.9892 

REM Highest difference peak  5.668,  deepest hole -3.495,  1-sigma level  0.514
Q1    1   0.6620  0.2486  0.4629  11.00000  0.05    5.67
Q2    1   1.1899  1.2516  0.6152  11.00000  0.05    5.63
Q3    1   0.4230  0.2491  0.6863  11.00000  0.05    3.54
Q4    1   0.4276  0.2496  0.3954  11.00000  0.05    3.32
Q5    1   0.7717  0.1860  0.5216  11.00000  0.05    2.64
Q6    1   0.8897  0.9646  0.2735  11.00000  0.05    2.54
Q7    1   1.0792  1.3171  0.5633  11.00000  0.05    2.44
Q8    1   0.9622  0.5492  0.8197  11.00000  0.05    2.30
Q9    1   0.6591  0.2563  0.7610  11.00000  0.05    2.24
Q10   1   0.6706  0.5111  0.7004  11.00000  0.05    2.13

  REM The information below was added by Olex2.
  REM
  REM R1 = 0.0627 for 6463 Fo > 4sig(Fo) and 0.0783 for all 36105 data
  REM n/a parameters refined using n/a restraints
  REM Highest difference peak 5.67, deepest hole -3.49
  REM Mean Shift 0, Max Shift -0.003.

  REM +++ Tabular Listing of Refinement Information +++
  REM R1_all = 0.0783
  REM R1_gt = 0.0627
  REM wR_ref = 0.1831
  REM GOOF = 1.038
  REM Shift_max = -0.003
  REM Shift_mean = 0
  REM Reflections_all = 36105
  REM Reflections_gt = 6463
  REM Parameters = n/a
  REM Hole = -3.49
  REM Peak = 5.67
  REM Flack = 0.012(10)

  
;
_olex2_submission_special_instructions 'No special instructions were received'
loop_
_twin_individual_id
_twin_individual_mass_fraction_refined
1 0.512(10)
2 0.488(10)
